# Supplementary material for: Roles of metal ions in the selective inhibition of oncogenic variants of isocitrate dehydrogenase 1
Source: Commun Biol. 2021 Nov 1;4:1243. doi: 10.1038/s42003-021-02743-5 (PMC8560763; doi:10.1038/s42003-021-02743-5)
Supplement: Supplementary file 4 — Supplementary Data 1 [file 42003_2021_2743_MOESM4_ESM.xlsx]

## Sheet: Figure 1
	1c	Time (min)	NADPH	NADP+	2OG	2HG	DL-isocitrate
		9	0.002429	0.503295	0.004523	0.045413	1.43172
		12	0.077057	0.451129	0.068312	0.055921	1.3954
		15	0.096316	0.433008	0.079303	0.0742	1.35508
		18	0.103954	0.415967	0.093548	0.106874	1.30855
		21	0.110413	0.404731	0.095408	0.139186	1.25549
		24	0.117239	0.408376	0.102557	0.183507	1.21312
		27	0.116754	0.409133	0.094735	0.222544	1.17446
		30	0.11719	0.410292	0.098389	0.247438	1.15165
		33	0.116891	0.41507	0.0979	0.297663	1.12777
		36	0.113658	0.413316	0.094545	0.322515	1.09269
		39	0.113098	0.418619	0.091977	0.361533	1.06503
		43	0.110151	0.420615	0.090917	0.394843	1.04096
		46	0.106618	0.418877	0.087382	0.41943	1.01067
		49	0.103753	0.422286	0.088099	0.452773	0.997435
		52	0.099151	0.426237	0.081528	0.48425	0.96283
		55	0.09706	0.426757	0.081311	0.508093	0.948025
		58	0.096912	0.428694	0.080984	0.53345	0.932095
		61	0.092049	0.431349	0.07601	0.556315	0.90967
		64	0.09039	0.434471	0.072068	0.573355	0.88469
		67	0.08897	0.435469	0.067777	0.58981	0.863343
		70	0.086298	0.438507	0.06862	0.61605	0.85654
		73	0.085003	0.441075	0.066365	0.632368	0.84274
		76	0.081818	0.445334	0.058114	0.64309	0.816965
		79	0.078558	0.448688	0.055759	0.656795	0.805625
		82	0.073538	0.451457	0.053492	0.674543	0.801823
		85	0.069502	0.453813	0.046499	0.67934	0.78543
		89	0.065515	0.460969	0.042346	0.694018	0.78063
		92	0.057607	0.461998	0.039445	0.703608	0.785493
		95	0.049808	0.47319	0.02945	0.710225	0.776208
		98	0.041304	0.474179	0.02632	0.724163	0.7855
		101	0.038514	0.484155	0.01433	0.715955	0.763438
		104	0.037853	0.480309	0.014419	0.71779	0.767858
		107	0.033923	0.487502	0.010602	0.72321	0.771408
		110	0.032317	0.494839	0.01134	0.734388	0.78085
		113	0.028289	0.496256	0.004097	0.72775	0.767285
		116	0.024914	0.494833	0.00512	0.736853	0.775608
		119	0.023338	0.501465	0.000493	0.732498	0.76921
		122	0.022108	0.497725	0.003092	0.741128	0.779388
		125	0.018541	0.49677	0.002146	0.745903	0.782385
		128	0.016535	0.493154	0.000159	0.748183	0.77773
		131	0.017302	0.503545	-0.00532	0.73802	0.76854
		135	0.011408	0.49554	-0.00348	0.746665	0.778333
		138	0.014957	0.50055	0.001501	0.7555	0.788018
		141	0.014443	0.498772	-0.00253	0.7473	0.780683
		144	0.010886	0.503425	-0.00517	0.746523	0.775195
		147	0.011894	0.506125	-0.00415	0.749708	0.777623
		150	0.012966	0.50704	-0.00539	0.75051	0.77946
		153	0.010656	0.502495	-0.0077	0.747188	0.773928
		156	0.011466	0.503375	-0.00711	0.7467	0.77513
		159	0.01069	0.50158	-0.00861	0.751305	0.773373
		162	0.009909	0.5056	-0.00798	0.753098	0.779173
		165	0.011198	0.504985	-0.00543	0.75366	0.780873
		168	0.014122	0.51139	-0.01568	0.753311	0.781255
		171	0.009231	0.499948	-0.00447	0.755628	0.78841
		174	0.007801	0.50349	-0.00513	0.756213	0.785195
		177	0.010159	0.511695	-0.01054	0.749365	0.768048
		181	0.008151	0.51213	-0.01258	0.74506	0.762785
		184	0.008805	0.50908	-0.00752	0.753545	0.775638
		187	0.006532	0.508335	-0.00896	0.75383	0.774583
		190	0.00674	0.509565	-0.01001	0.753843	0.77371
		193	0.008572	0.512375	-0.01568	0.75348	0.777035

## Sheet: Figure 2
	2d	Replicate #	1	2	3
		[DL-isocitrate] / mM	Δ in Tm/°C
		0.125	4.8	4.4	4.6
		0.25	6.8	6.8	6.86667
		0.5	8.6	8.8	8.73333
		1	11.2	11.4	11.3333
		2	13	13.2	13.2
		4	16.4	15.4	15.9
	2e	Replicate #	1	2	3
		[MgCl2] / mM	Δ in Tm/°C
		0.032	-0.1	0.3	-0.1
		0.16	-0.1	-0.1	-0.1
		0.8	-0.3	-0.1	-0.1
		4	-0.1	-0.1	-0.1
		20	-0.5	-0.1	-0.1
	2f	Replicate #	1	2	3
		[DL-isocitrate] / mM	Δ in Tm/°C
		0.125	12.1	12.1	12.1
		0.25	13.3	13.3	13.3
		0.5	15.1	14.5	14.3
		1	16.1	15.9	15.9
		2	17.7	17.7	17.7
		4	19.3	19.3	19.1

## Sheet: Figure 6
	6a	Compound	AGI-5198			GSK864			AG-120
		Replicate #	1	2	3	1	2	3	1	2	3
		[MgCl2] / mM	% Inhibition
		0.625	42.092	43.6777	44.2063	59.2412	56.246	59.8872	85.4936	84.0841	85.0238
		1.25	44.0879	43.7191	48.735	61.5697	64.5202	62.3073	91.6648	89.0094	89.8945
		2.5	43.5652	42.3661	45.004	60.6739	59.315	59.8345	89.4652	89.6893	88.7928
		5	35.0949	40.9156	37.6357	60.4846	59.5154	62.2467	87.9891	87.019	87.3885
		10	21.7383	24.7322	31.0942	39.3273	47.4669	33.0121	86.7615	86.7147	90.5506
		20	18.2439	13.2195	13.122	29.2683	30.9268	22.9756	68.5366	68.0488	67.4146
	6b	[MgCl2]/ mM	1.25				2.5				5				10				20				40				80
		Replicate #	1	2	3	4	1	2	3	4	1	2	3	4	1	2	3	4	1	2	3	4	1	2	3	4	1	2	3	4
		Log [AGI-5198 (M)]	% residual activity
		-5	3.74232	4.85944	2.26216	6.33962	-1.80791	-2.25989	0.903955	-1.35593	1.35593	0.451977	4.97175	2.25989	10.0539	7.89946	10.772	3.59066	15.4066	5.13552	6.27675	6.84736		4.81283	3.74332	5.88235	-4.81283	8.55615	2.13904	7.48663
		-5.60206	1.11712	2.23423	6.36757	6.7027	1.80791	4.97175	4.97175	1.80791	5.87571	6.32768	4.51977	-0.45198	8.61759	9.33573	5.02693	9.33573	9.12982	11.9829	5.13552	6.27675	13.369	10.1604	10.1604	13.369	-8.02139	7.48663	5.34759	10.1604
		-6.20412	2.23423	3.35135		5.58559	6.32768	4.51977	5.87571	2.25989	5.87571	7.23164	6.32768	9.9435	18.6715	11.4901	9.33573	10.772	10.271	14.2653	16.5478	13.6947	14.4385	19.2513	17.1123	18.1818	17.1123	18.7166	15.508	17.6471
		-6.80618	17.8739	5.58559	15.6396	10.0541	12.2034	14.4633	14.4633	14.9153	11.2994	17.6271	15.3672	21.2429	19.3896	21.544	17.2352	26.5709	15.9772	29.6719	25.107	30.8131	27.2727	32.6203	36.8984	41.7112	43.8503	36.8984	33.1551	39.0374
		-7.40824	26.8108	32.3964	34.6306	27.9279	39.774	40.226	37.9661	37.5141	43.3898	42.9378	38.8701	40.226	45.2424	44.5242	40.9336	39.4973	58.2026	57.0613	57.0613	57.0613	72.7273	71.123		63.6364	71.123	76.4706	68.4492	73.262
		-8.0103	63.6757	69.2613	70.3784	72.6126	74.1243	76.3842	88.5876	80.452	76.8362	76.8362	77.7401	76.8362	77.5584	71.8133	71.0952	73.2495	85.592	87.8745	86.1626	95.2924	91.9786	89.3048	91.9786	90.9091	60.4278	89.3048	90.3743	92.5134
		-8.61236	88.2523	94.9549	94.9549	89.3694	88.1356	98.0791	91.2994	94.0113	94.4633	94.0113	92.2034	97.1751	91.2029	89.0485	94.7935	89.0485	99.2867	97.0043	97.0043	95.8631	100	103.743	101.07	97.3262	96.2567	100	97.3262	98.9305
		-9.21442	101.658	113.946	99.4234	98.3063	103.503	101.243	99.435	99.435	98.0791	97.1751	99.435	101.243	95.5117	89.7666	95.5117	93.3573	99.2867	95.8631	97.5749	96.4337	97.3262	104.278	104.278	102.674	94.6524	100.535	97.3262	98.9305
		-9.81648	103.892	107.243	93.8378	106.126	99.887	101.695	100.339	102.147	95.3672	99.887	96.7232	98.0791	90.4847	94.0754	94.0754	94.0754	97.0043	99.8573	103.852	98.7161	102.139	101.604	100.535	93.5829	100.535	98.9305	97.861	101.07
		-10.4185	96.0721	100.54	98.3063	99.4234	98.0791	101.695	100.339	102.147	96.7232	97.6271	94.4633	94.4633	95.5117	102.693	94.7935	98.3842	96.4337	93.5806	98.7161	98.1455	95.7219	98.3957	101.604	101.07	101.07	95.7219	98.9305	95.1872
			97.1892	94.9549	94.9549	103.892	96.2712	102.599	100.339	101.243	97.1751	100.791	101.695	98.0791	98.3842	95.5117	101.257	98.3842	98.1455	96.4337	96.4337	99.8573	96.2567	95.1872	100	103.743	96.7914	97.861	95.1872	94.1176
	6c	[MgCl2] / mM	IC50 / nM
		1.25	17
		10	27
		20	46
		40	71
		80	99

## Sheet: Table 1
		The values reported in Table 1 were based on the Michaelis-Menten plots in Supplementary Figures S2 and S3 (data shown below).
	S2a	Replicate #	1	2	3		S2b	Replicate #	1	2	3		S2c	Replicate #	1	2	3
		[Isocitrate] / μM	Velocity / μM s-1					[NADP+] / μM	Velocity / μM s-1					[MgCl2] / μM	Velocity / μM s-1
		0	-0.01579	-0.02	-0.0179			0	0.000701907	0.00052643	-0.00122834			0	0.012459	0.009476	0.011581
		2.34375	-0.00948	-0.00842	-0.00395			2.34375	0.0126343	0.0052643	0.00930026			1.95312	0.014565	0.014916	0.018951
		4.6875	-0.00158	-0.00711	-0.01369			4.6875	0.0308839	0.0235139	0.0254441			3.90625	0.021584	0.021233	0.022461
		9.375	0.02132	0.00658	0.003159			9.375	0.0575563	0.0517656	0.0624697			7.8125	0.031059	0.03492	0.041062
		18.75	0.084755	0.058171	0.043957			18.75	0.115815	0.0980914	0.0919498			15.625	0.053871	0.061592	0.06633
		37.5	0.140294	0.127922	0.132397			37.5	0.157227	0.144066	0.151963			31.25	0.088089	0.102478	0.120552
		75	0.175828	0.168194	0.15635			75	0.186883	0.165825	0.205834			62.5	0.130379	0.135994	0.165124
		150	0.181618	0.173722	0.167668			150	0.208466	0.199166	0.218995			125	0.137223	0.155472	0.184601
		300	0.212151	0.17688	0.168984			300	0.251107	0.227242	0.238999			250	0.151612	0.178811	0.194253
		600	0.220048	0.207677	0.166878			600	0.244965	0.222855	0.191971			500	0.176354	0.177056	0.231805
		1200	0.209256	0.195569	0.185303			1200	0.25216	0.231805	0.240228			1000	0.195656	0.207589	0.227944
		2400	0.216363	0.236893	0.200043			2400	0.232507	0.246369	0.237771			2000	0.205659	0.219872	0.230401
	S2d	Replicate #	1	2	3		S2e	Replicate #	1	2	3		S2f	Replicate #	1	2	3
		[MgCl2] / μM	Velocity / μM s-1					[2OG] / μM	Velocity / μM s-1					[NADPH] / μM	Velocity / μM s-1
		0	0	0	0			0	-0.05141	-0.04211	-0.00211			0		0.010178	0.004913
		15.625	0.010529	0.013161	0.013161			19.5312	0.005264	-0.03755	0.004211			1.95312	-0.00333	0.008072	0.00544
		31.25	0.023689	0.031586	0.03685			39.0625	-0.03001	0.022461	0.030357			3.90625	-0.01	0.026146	0.005615
		62.5	0.034218	0.03685	0.047379			78.125	0.021408	0.060364	-0.00825			7.8125	0.020531	0.012459	0.002281
		125	0.047379	0.044747	0.0737			156.25	-0.0107	0.04422	0.002106			15.625	0.017899	0.036324	0.033867
		250	0.0737	0.084229	0.076332			312.5	0.043694	0.041588	0.043343			31.25	0.06247	0.067383	0.046852
		500	0.094757	0.094757	0.078964			625	0.084931	0.085984	0.074051			62.5	0.087738	0.077736	0.046326
		1000	0.102654	0.089493	0.094757			1250	0.1	0.133889	0.07563			125	0.131432	0.113709	0.099495
		2000	0.089493	0.107918	0.092125			2500	0.144593	0.140732	0.126519			250	0.144593	0.158455	0.138276
								5000	0.173371	0.14354	0.15635			500		0.164773	0.205308
								10000	0.205132	0.207764	0.143364
	S2g	Replicate #	1	2	3		S2h	Replicate #	1	2	3		S2i	Replicate #	1	2	3
		[Isocitrate] / μM	Velocity / μM s-1					[NADP+] / μM	Velocity / μM s-1					[MgCl2] / μM	Velocity / μM s-1
		0	0.00193	0.000702	-0.0014			0	-0.00123	-0.00175	-0.00386			0	0.002895	0.000132	0.006844
		3.84	0.000877	0.002808	0.00544			2.34375	0.006493	0.006668	0.001755			1.95312	0.00079	0.001974	0.001579
		24	0.009476	0.008949	0.010002			4.6875	0.012459	0.012985	0.010178			3.90625	0.000658	0.003422	-0.00053
		60	0.011055	0.010178	0.010704			9.375	0.025093	0.019829	0.012283			7.8125	0.000263	0.001579	0.001843
		150	0.011932	0.013336	0.018776			18.75	0.03141	0.027374	0.024918			15.625	0.005659	0.007502	0.009476
		375	0.020531	0.017723	0.018074			37.5	0.032463	0.03299	0.033692			31.25	0.001711	0.005264	0.002237
		937.5	0.027023	0.019127	0.025093			75	0.038605	0.030884	0.033516			62.5	0.009607	0.008554	0.011187
		2343.75	0.030182	0.034393	0.033165			150	0.041412	0.034744	0.037377			125	0.017109	0.018425	0.019215
		5859.38	0.035271	0.031586	0.038078			300	0.040184	0.035622	0.037727			250	0.030928	0.029217	0.029085
		14648.4	0.04229	0.035797	0.039833			600	0.042465	0.041939	0.038078			500	0.03027	0.039219	0.03685
								1200	0.042465	0.036324	0.041237			1000	0.040403	0.040798	0.036718
								2400	0.040009	0.040535	0.037201			2000	0.040535	0.042114	0.035534
	S2j	Replicate #	1	2	3		S2k	Replicate #	1	2	3		S2l	Replicate #	1	2	3
		[2OG] / μM	Velocity / μM s-1					[NADPH] / μM	Velocity / μM s-1					[MgCl2] / μM	Velocity / μM s-1
		0	-0.0093	-0.03387	-0.03773			0	-0.00316	0.004562	-0.00123			0	0.017723	-0.01983	0.00193
		23.4375	0.01088	0.050362	-0.00755			0.78125	-8.2e-17	0.007019	0.002106			97.6562	0.002983	0.007721	0.008247
		46.875	0.018776	0.071244	-0.01755			1.5625	0.009651	0.006844	0.002632			195.312	-0.00632	0.011055	0.017197
		93.75	0.033867	0.04615	-0.01334			3.125	0.025093	0.029831	0.017899			390.625	0.043694	-0.02615	0.005264
		187.5	0.033341	0.065979	0.013863			6.25	0.061943	0.062996	0.051064			781.25	0.016319	0.012283	0.022812
		375	0.093354	0.106163	0.056503			12.5	0.13073	0.130028	0.129502			1562.5	0.06984	0.059311	0.06826
		750	0.109848	0.120026	0.145821			25	0.211449	0.211625	0.20794			3125	0.10476	0.094582	0.130028
		1500	0.129502	0.197411	0.2025			50	0.227067	0.195306	0.248475			6250	0.114586	0.142312	0.115639
		6000	0.221101	0.224084	0.217065			100	0.248212	0.218995	0.246369			12500	0.167229	0.154946	0.154244
		12000	0.213029	0.225663	0.245141			200	0.218293	0.293046	0.215836			25000		0.19864	0.190743
		24000	0.196534	0.217942	0.22812			400	0.285676	0.229348	0.269883			50000	0.181092	0.226891	0.212327
	S2m	Replicate #	1	2	3
		[MgCl2] / μM	Velocity / μM s-1
		0	0	0	0
		97.6562	0.011406	0.008247	0.028603
		195.312	0.027374	0.051415	0.017548
		390.625	0.024918	0.019829	0.031937
		781.25	0.019829	0.016495	0.030182
		1562.5	0.052994	0.052292	0.045273
		3125	0.071419	0.072296	0.108796
		6250	0.159157	0.204781	0.197587
		12500	0.288835	0.253739	0.283746
		25000	0.320596	0.332528	0.330072
		50000	0.288659	0.342706	0.335862
		100000	0.29831	0.337266	0.344987
	S3a	Replicate #	1	2	3		S3b	Replicate #	1	2	3		S3c	Replicate #	1	2	3
		[Isocitrate] / μM	Velocity / μM s-1					[NADP+] / μM	Velocity / μM s-1					[MnCl2] / μM	Velocity / μM s-1
		0	0.001053	0.005791	0.006054			0	-0.00237	-0.02395	0.000526			0	0.009739	0.008423	0.01553
		2.34375	0.008686	0.011055	0.008949			2.34375	0.01474	0.010792	0.008423			1.16415	0.084229	0.08186	0.116867
		4.6875	0.017899	0.016583	0.002632			4.6875	0.041851	0.038429	0.027374			1.86265	0.226891	0.197938	0.203992
		9.375	0.037377	0.023953	0.01395			9.375	0.087651	0.071068	0.063698			2.98023	0.285325	0.249528	0.282956
		18.75	0.11134	0.091862	0.080017			18.75	0.16293	0.131607	0.123448			4.76837	0.320596	0.277165	0.337968
		37.5	0.20057	0.181618	0.176617			37.5	0.241895	0.197148	0.173195			7.62939	0.350602	0.286115	0.363237
		75	0.268742	0.238999	0.236367			75	0.303224	0.277955	0.285062			12.207	0.378503		0.349813
		150	0.265057		0.24558			150	0.335336	0.324544	0.341916			19.5312	0.35613		0.384557
		300	0.291379	0.287431	0.289536			300	0.365079	0.319543	0.357709			31.25	0.39219	0.342443	0.387452
		600	0.28085	0.28243	0.297433			600	0.316911	0.340337	0.321385			50	0.409562	0.389295	0.39377
		1200	0.324018	0.300855	0.271901			1200	0.345864	0.340863	0.345075
		2400	0.333757	0.293748	0.256898			2400	0.343232	0.312436	0.327966
	S3d	Replicate #	1	2	3		S3e	Replicate #	1	2	3		S3f	Replicate #	1	2	3
		[Isocitrate] / μM	Velocity / μM s-1					[NADP+] / μM	Velocity / μM s-1					[MnCl2] / μM	Velocity / μM s-1
		0	-0.01158	-0.01079	0.001316			0	-0.01263	0.005264	-0.00079			0	-0.01711	-0.00684	-0.00105
		14.6484	0.045799	0.040798	0.027111			2.34375	0.021847	0.011845	0.010792			156.25	0.033955	0.03606	0.036324
		29.2969	0.069489	0.058697	0.065277			4.6875	0.035534	0.0229	0.016319			312.5	0.047642	0.038429	0.042641
		58.5938	0.114762	0.081333	0.078438			9.375	0.053696	0.041325	0.046326			625	0.076332	0.051853	0.074753
		117.188	0.112393	0.099758	0.106339			18.75	0.08186	0.067909	0.079491			1250	0.098442	0.096863	0.11213
		234.375	0.160561	0.176617	0.180829			37.5	0.113972	0.103443	0.097126			2500	0.192673	0.181355	0.181882
		468.75	0.269006	0.235841	0.213994			75	0.146611	0.136609	0.126343			5000	0.257951	0.241631	0.241368
		937.5	0.329282	0.258214	0.297959			150	0.19162	0.162404	0.173195			10000	0.293485	0.248212	0.248212
								300	0.247949	0.226365	0.216626			20000	0.232419	0.237683	0.240842
								600	0.31033	0.278218	0.257424
								1200	0.295064	0.265057	0.296117
	S3g	Replicate #	1	2	3		S3h	Replicate #	1	2	3		S3i	Replicate #	1	2	3
		[2OG] / μM	Velocity / μM s-1					[NADPH] / μM	Velocity / μM s-1					[MnCl2] / μM	Velocity / μM s-1
		0	-0.00175	-0.00281	-0.00737			0	0.012108	0.006317	-0.00132			0	-0.0042	0.003398	0.002399
		5.85938	-0.00509	-0.00035	0.002632			0.390625	0.003422	0.010002	-0.00342			48.8281	-0.0004	-0.0088	-0.0084
		11.7188	0.004738	-0.0093	-0.00053			0.78125	-0.01158	0.00737	-0.00658			97.6562	0.036783	0.040582	0.04458
		23.4375	0.020531	0.008774	0.015793			1.5625	0.002369	0.007107	0.001843			195.312	0.116348	0.105353	0.08996
		46.875	0.04966	0.054573				3.125	0.002106	0.00658	0.00658			390.625	0.243091	0.219101	0.248088
		93.75	0.156174	0.063347	0.111779			6.25	0.048168	0.031323	0.024479			781.25		0.329252	0.31106
		187.5	0.237244	0.221276	0.225487			12.5	0.096337	0.066593	0.070015			1562.5	0.365835	0.340847	0.341846
		375	0.290765	0.280938	0.28515			25	0.228207	0.242421	0.250581			3125	0.369634	0.346044	0.383428
		750	0.353761	0.326211	0.37359			50	0.292958	0.315068	0.240315			6250	0.334849	0.391424	0.372632
		1500	0.380609	0.329721				100	0.335336	0.389295	0.302171
		3000	0.321298	0.326387	0.331826			200	0.365606	0.385347	0.340337
								400	0.382978	0.420881	0.352182
